# Supplementary material for: Unveiling the Importance of the Expression of LY6/UPAR Gene Family Members in Urothelial Carcinoma of the Urinary Bladder
Source: Biomedicines. 2026 Jun 12;14(6):1339. doi: 10.3390/biomedicines14061339 (PMC13297188; doi:10.3390/biomedicines14061339)
Supplement: Supplementary file 1 [file biomedicines-14-01339-s001.zip]

Archive with 2 entries (2 files):
- Supplementary Figure S1_and_S2.pdf
- SupplementaryTables_Rev.pdf
